# Supplementary material for: Neoadjuvant chemoradiotherapy versus neoadjuvant chemotherapy alone for patients with locally advanced rectal cancer: a propensity-score-matched analysis combined with SEER validation
Source: J Cancer Res Clin Oncol. 2023 May 8;149(11):8897–912. doi: 10.1007/s00432-023-04779-y (PMC10374480; doi:10.1007/s00432-023-04779-y)
Supplement: Supplementary file 2 — Supplementary file2 (XLSX 12 KB) [file 432_2023_4779_MOESM2_ESM.xlsx]

## Sheet: Sheet1
Table S1. Demographic, clinical, and laboratory characteristics of all LARC patients.
Characteristics	All patients	Patients with N-CRT (n = 152)	Patients with N-CT (n = 104)	P value
	(n = 256)
Age, years, mean ± SD	53.2 ± 12.1	52.9 ± 11.5	53.6 ± 12.9	0.641 a
Male / Female, n (%)	179 (69.9)/ 77 (30.1)	105 (69.1)/ 47 (30.9)	74 (71.2)/ 30 (28.8)	0.722 b
BMI, kg/m2, mean ± SD	22.9 ± 3.4	23.0 ± 3.1	22.8 ± 3.9	0.660 a
Albumin, g/L, mean ± SD	43.3 ± 3.8	43.4 ± 3.5	43.1 ± 4.2	0.487 a
CEA, U/mL, median (quartile)	2.8 (1.6–7.0)	2.7 (1.5–9.8)	2.9 (1.8–6.1)	0.811 c
Tumor diameter, cm, mean ± SD	4.2 ± 1.5	4.2 ± 1.4	4.3 ± 1.6	0.584 a
Distance from anus, cm
< 5	102 (39.8)	67 (44.1)	35 (33.7)	0.116 c
5–10	140 (54.7)	77 (50.7)	63 (60.6)
> 10	14 (5.5)	8 (5.3)	6 (5.8)
Mean distance, cm, mean ± SD	6.0 ± 2.6	5.7 ± 2.5	6.4 ± 2.6	0.020 a
Clinical T stage, n (%)
cT4b	24 (9.4)	19 (12.5)	5 (4.8)	0.106 c
cT4a	17 (6.6)	11 (7.2)	6 (5.8)
cT3	210 (82.0)	118 (77.6)	92 (88.5)
cT2	5 (2.0)	4 (2.6)	1 (1.0)
Clinical N stage, n (%)
cN2b	55 (21.5)	41 (27.0)	14 (13.5)	0.107 c
cN2a	40 (15.6)	20 (13.2)	20 (19.2)
cN1	109 (42.6)	62 (40.8)	47 (45.2)
cN0	52 (20.3)	29 (19.1)	23(22.1)
cTNM stage, n (%)
ⅡA	47 (18.4)	25 (16.4)	22 (21.2)	0.014 c
ⅡB /ⅡC	5 (2.0)	4 (2.6)	1 (1.0)
ⅢA	5 (2.0)	4 (2.6)	1 (1.0)
ⅢB	128 (50.0)	65 (42.8)	63 (60.6)
ⅢC	71 (27.7)	54 (35.5)	17 (16.3)
a Student's t test b Pearson χ2 c Wilcoxon rank sum test BMI, body mass index; CEA, carcinoembryonic antigen
