# Supplementary material for: Neoadjuvant chemoradiotherapy versus neoadjuvant chemotherapy alone for patients with locally advanced rectal cancer: a propensity-score-matched analysis combined with SEER validation
Source: J Cancer Res Clin Oncol. 2023 May 8;149(11):8897–912. doi: 10.1007/s00432-023-04779-y (PMC10374480; doi:10.1007/s00432-023-04779-y)
Supplement: Supplementary file 3 — Supplementary file3 (XLSX 11 KB) [file 432_2023_4779_MOESM3_ESM.xlsx]

## Sheet: Sheet1
Table S2. Surgical outcomes of all patients.
Variables	All patients	Patients with N-CRT (n = 152)	Patients with N-CT (n = 104)	P value
	(n = 256)
Anal preservation	231 (90.2)	133 (87.5)	98 (94.2)	0.075 b
ASA (%), n (%)
I	42 (16.4)	28 (18.4)	14 (13.5)	0.309 c
II	196 (76.6)	114 (75.0)	82 (78.8)
III	18 (7.0)	10 (6.6)	8 (7.7)
surgical procedure
Open	20 (7.8)	11 (7.2)	9 (8.7)	0.484 c
Laparoscope	235 (91.8)	141 (92.8)	94 (90.4)
Trans-anal resection	1 (0.4)	0 (0.0)	1 (0.4)
Operation duration	243.6 ± 76.0	248.6 ± 71.3	236.2 ± 82.2	0.201 a
Preoperative intestinal obstruction	4 (1.6)	3 (2.0)	1 (1.0)	0.898 d
Morbidity, n (%)
NO	158 (61.7)	86 (56.6)	72 (69.2)	0.025 c
Clavien grade I–II	85 (33.2)	55 (36.2)	30 (28.8)
Clavien grade III–IV	13 (5.1)	11 (7.2)	2 (1.9)
AF within 30 days	12 (4.7)	10 (6.6)	2 (1.9)	0.153 d
AF in the whole course	40 (15.6)	31 (20.4)	9 (8.7)	0.011 b
Urinary complications	12 (4.7)	7 (4.6)	5 (4.8)	1.000 d
Blood transfusion	10 (3.9)	8 (5.3)	2 (1.9)	0.305 b
Reoperation	4 (1.6)	4 (2.6)	0 (0)	0.248 d
Postoperative hospital stays	11 (9–15)	12 (9–16)	11 (9–14)	0.046 c
a Student's t test b Pearson χ2 c Wilcoxon rank sum test d χ2 with Yates’ correction ASA, American Society of Anesthesiologists; AF, anastomotic fistula.
