# Supplementary material for: Neoadjuvant chemoradiotherapy versus neoadjuvant chemotherapy alone for patients with locally advanced rectal cancer: a propensity-score-matched analysis combined with SEER validation
Source: J Cancer Res Clin Oncol. 2023 May 8;149(11):8897–912. doi: 10.1007/s00432-023-04779-y (PMC10374480; doi:10.1007/s00432-023-04779-y)
Supplement: Supplementary file 4 — Supplementary file4 (XLSX 9 KB) [file 432_2023_4779_MOESM4_ESM.xlsx]

## Sheet: Sheet1
Table S3. Details of the Anastomotic fistula
	AF in the whole course (n = 34)
Time, days	82.5 (24.8–140.8)
< 30	11 (32.4)
30–90	6 (17.6)
> 90	17 (50.0)
Grade, n (%)
A	12 (35.3)
B	17 (50.0)
C	5 (14.7)
AF, anastomotic fistula.
