# Supplementary material for: Neoadjuvant chemoradiotherapy versus neoadjuvant chemotherapy alone for patients with locally advanced rectal cancer: a propensity-score-matched analysis combined with SEER validation
Source: J Cancer Res Clin Oncol. 2023 May 8;149(11):8897–912. doi: 10.1007/s00432-023-04779-y (PMC10374480; doi:10.1007/s00432-023-04779-y)
Supplement: Supplementary file 5 — Supplementary file5 (XLSX 10 KB) [file 432_2023_4779_MOESM5_ESM.xlsx]

## Sheet: Sheet1
Table S4. Univariate analysis of the predictive factors associated with anastomotic fistula of all patients.
Variables	Odds ratio	P value
Age (years)	0.992 (0.965–1.020)	0.564
Sex
Male / Female	2.675 (1.071–6.677)	0.035
BMI (kg/m2)
> median/<= median	3.756 (2.766–5.101)	0.052
Albumin (g/L)
> median /<= median	0.959 (0.485–1.896)	0.904
ASA		0.238
I / III	2.5 (0.489–12.791)	0.271
I / II	1.278 (0.278–5.873)	0.752
Preoperative intestinal obstruction
Yes / No	0.000 (0.000–0.000)	0.999
Blood transfusion
Yes / No	2.500 (0.618–10.117)	0.199
Tumor size (cm)		0.991
> 5/< 3	0.940 (0.376–2.351)	0.894
3–5/< 3	0.940 (0.312–2.833)	0.912
Distance from anus (cm)		0.142
> 10 /< 5	1.977 (0.930–4.199)	0.076
5–10/< 5	0.636 (0.076–5.344)	0.677
Radiotherapy
Yes / No	3.074 (1.351–6.995)	0.007
Operation duration (min)
> median/<= median	1.165(0.589–2.304)	0.661
Surgical procedure
Laparoscope / open	1.971(0.672–5.776)	0.216
Pathological type
Mucinous adenocarcinoma/Adenocarcinoma	1.076 (0.294–3.946)	0.912
Degree of differentiation		0.449
Moderately differentiated /Well differentiated	0.529 (0.151–1.849)	0.319
Poor differentiated /Well differentiated	1.212 (0.309–4.760)	0.783
