# Supplementary material for: Neoadjuvant chemoradiotherapy versus neoadjuvant chemotherapy alone for patients with locally advanced rectal cancer: a propensity-score-matched analysis combined with SEER validation
Source: J Cancer Res Clin Oncol. 2023 May 8;149(11):8897–912. doi: 10.1007/s00432-023-04779-y (PMC10374480; doi:10.1007/s00432-023-04779-y)
Supplement: Supplementary file 6 — Supplementary file6 (XLSX 10 KB) [file 432_2023_4779_MOESM6_ESM.xlsx]

## Sheet: Sheet1
Table S5. Univariate analysis of the predictive factors associated with anastomotic fistula after PSM.
Variables	Odds ratio	P value
Age (years)	1.003 (0.973–1.034)	0.847
Sex
Male / Female	2.753 (1.012–7.489)	0.047
BMI (kg/m2)
> median /<= median	1.771 (0.834–3.760)	0.137
Albumin (g/L)
> median/<= median	0.889 (0.426–1.856)	0.754
ASA		0.158
I / III	2.543 (0.476–13.597)	0.275
I / II	1.083 (0.229–5.118)	0.92
Preoperative intestinal obstruction
Yes / No	0.000 (0.000–0.000)	0.999
Blood transfusion
Yes / No	3.733 (0.994–14.024)	0.051
Tumor size (cm)		0.958
> 5 /< 3	0.903 (0.332–2.457)	0.842
3–5/< 3	1.018 (0.318–3.258)	0.977
Distance from anus (cm)		0.207
> 10 /< 5	1.957 (0.856–4.474)	0.111
5–10 /< 5	0.697 (0.080–6.054)	0.743
Radiotherapy
Yes / No	3.340 (1.474–7.571)	0.004
Operation duration (min)
> median /<= median	1.148 (0.550–2.395)	0.713
Surgical procedure
Laparoscope / open	1.093 (0.321–3.720)	0.887
Pathological type
Adenocarcinoma / mucinous adenocarcinoma	0.466 (0.130–1.666)	0.24
Degree of differentiation		0.548
Moderately differentiated / Well differentiated	1.670 (0.654–4.266)	0.284
Poor differentiated / Well differentiated	1.331 (0.540–3.282)	0.535
