# Supplementary material for: Neoadjuvant chemoradiotherapy versus neoadjuvant chemotherapy alone for patients with locally advanced rectal cancer: a propensity-score-matched analysis combined with SEER validation
Source: J Cancer Res Clin Oncol. 2023 May 8;149(11):8897–912. doi: 10.1007/s00432-023-04779-y (PMC10374480; doi:10.1007/s00432-023-04779-y)
Supplement: Supplementary file 7 — Supplementary file7 (XLSX 9 KB) [file 432_2023_4779_MOESM7_ESM.xlsx]

## Sheet: Sheet1
Table S6. Multivariate analysis of the predictive factors associated with anastomotic fistula of all patients before and after PSM.
	Before PSM			After PSM
Variables	Odds ratio (95% CI)	P value		Odds ratio (95% CI)	P value
Sex
Male / Female	2.814 (1.115–7.097)	0.028		2.902 (1.050–8.029)	0.040
Radiotherapy
Yes / No	3.192 (1.394–7.313)	0.006		3.455 (1.511–7.898)	0.003
